# Supplementary material for: Plant-Forward Dietary Approaches to Reduce the Risk of Cardiometabolic Disease Among Hispanic/Latinx Adults Living in the United States: A Narrative Review
Source: Nutrients. 2026 Jan 10;18(2):220. doi: 10.3390/nu18020220 (PMC12845153; doi:10.3390/nu18020220)
Supplement: Supplementary file 1 [file nutrients-18-00220-s001.zip]

Archive with 1 entries (1 files):
- nutrients-4087856-supplementary.pdf
